# Supplementary material for: Obesity-induced senescent macrophages activate a fibrotic transcriptional program in adipocyte progenitors
Source: Life Sci Alliance. 2022 Feb 18;5(5):e202101286. doi: 10.26508/lsa.202101286 (PMC8860101; doi:10.26508/lsa.202101286)
Supplement: Supplementary file 3 [file LSA-2021-01286_TableS2.xlsx]

## Sheet: Sheet1
REAGENT or RESOURCE	SOURCE	IDENTIFIER
Antibodies
CD34-FITC	Miltenyi Biotec	Cat# 130-117-775
CD45-VioBlue	Miltenyi Biotec	Cat# 130-110-802
CD31-APC	Miltenyi Biotec	Cat# 130-111-541
CD140b-PE	Miltenyi Biotec	Cat# 130-123-271
CD140a-PerCP-Vio700	Miltenyi Biotec	Cat# 130-109-787
CD11c-BV421	BioLegend	Cat# 117329
CD19-BV605	BioLegend	Cat# 115539
CD4-BV785	BioLegend	Cat# 100453
CD3-PE	BioLegend	Cat# 100205
Gr1-AF488	BioLegend	Cat# 108419
Gr1-BUV737	BioLegend	Cat# 741813
Ly6C-PE-Dazzle	BioLegend	Cat# 128043
CD8a-PerCP-Cy5.5	BioLegend	Cat# 100733
CD9-PE-Cy7	BioLegend	Cat# 124815
CD11b-APC	BioLegend	Cat# 101211
NK1.1-AF700	BioLegend	Cat# 108729
CD45-APC/Fire750	BioLegend	Cat# 103153
PDGF Receptor α (D13C6) XP Rabbit mAb (Alexa Fluor 555 Conjugate)	Cell Signaling	Cat# 8893S
PDGF Receptor β (28E1) Rabbit mAb (Alexa Fluor 647 Conjugate)	Cell Signaling	Cat# 73451BC
CD9 (D3H4P) Rabbit mAb	Cell Signaling	Cat# 13403
Mouse Osteopontin/OPN	R & D Systems	Cat# AF808
Anti-F4/80 antibody [CI:A3-1]	Abcam	Cat# ab6640
Alexa Fluor 594 AffiniPure Donkey Anti-Goat IgG (H+L)	Jackson ImmunoResearch	Cat# 705-585-147
Alexa Fluor 647 AffiniPure F(ab')₂ Fragment Donkey Anti-Rabbit IgG (H+L)	Jackson ImmunoResearch	Cat# 711-606-152
Alexa Fluor 488 AffiniPure Donkey Anti-Rat IgG (H+L)	Jackson ImmunoResearch	Cat# 712-545-150
Cy3 AffiniPure F(ab')2 Fragment Donkey Anti-Mouse IgG (H+L)	Jackson ImmunoResearch	Cat# 715-166-150
Chemicals and recombinant proteins
Osteopontin	Peprotech	Cat# 120-35
PDGF-BB	Peprotech	Cat# 100-14B
Adipose Tissue Dissociation Kit	Miltenyi Biotec	Cat# 130-105-808
Matrigel	Corning	Cat# 354277
Insulin	Sigma-Aldrich	Cat# I9278
3-Isobutyl-1-methylxanthine	Sigma-Aldrich	Cat# I5879
Dexamethasone	Sigma-Aldrich	Cat# D4902
DMEM/F12	Thermo Fisher Scientific	Cat# 11330032
EDTA	Thermo Fisher Scientific	Cat# AM9260G
CD45 MicroBeads, mouse	Miltenyi Biotec	Cat# 130-052-301
Anti-Sca-1 (non-HSC) MicroBeads	Miltenyi Biotec	Cat# 130-106-641
16% Paraformaldehyde Aqueous Solution	Fisher Scientific	Cat# 50-980-487
Hoechst 33342	Thermo Fisher Scientific	Cat# H3570
TruStain FcX	BioLegend	Cat# 101320
Brilliant Stain‎ Buffer	BD Biosciences	Cat# 563794
True-Stain Monocyte Blocker	BioLegend	Cat# 426102
PC/PS Lipid Microparticles	Echelon Biosciences	Cat# P-B1PCPS-2
ProLong Gold Antifade Mountant with DAPI	Thermo Fisher Scientific	Cat# P36931
Donkey Serum	Fisher Scientific	Cat# 56-646-05ML
Fetal Bovine Serum	Atlas Biologicals	Cat# FP-0500-A
iScript™ Reverse Transcription Supermix	BioRad	Cat# 1708841
Fast SYBR Green Master Mix	Thermo Fisher Scientific	Cat# 4385617
Invitrogen TRIzol Reagent	Fisher Scientific	Cat# 15-596-018
Glutaraldehyde solution	Sigma-Aldrich	Cat# G7651
X-gal solution	Boehringer-Mannheim	Cat# 745-740
Oil Red staining kit	BioVision	Cat# K580
Benzyl benzoate	Sigma-Aldrich	Cat# B6630
Oligonucleotides
See Table S2	N/A	N/A
Deposited data
Single cell RNA seq	This study	GEO:
Software and algorithms
Prism 6.0	GraphPad	https://www.graphpad.com/
FlowJo	BD Biosciences	https://www.flowjo.com/
RStudio	RStudio	https://www.rstudio.com/
Cell Ranger	10X Genomics	https://support.10xgenomics.com/single-cell-gene expression/software/pipelines/ latest/what-is-cell-ranger
R-package: Seurat	31178118, 25867923	https://satijalab.org/seurat/
R-package: fgsea		https://bioconductor.org/packages/fgsea/
R-package: Matrix		https://CRAN.R-project.org/package=Matrix
R-package: Slingshot	29914354	https://www.bioconductor.org/packages/slingshot/
R-package: AnnotationHub		https://bioconductor.org/packages/AnnotationHub/
R-package: nichenetr	31819264	https://github.com/saeyslab/nichenetr
R-package: tidyverse		https://www.tidyverse.org/
R-package: enrichplot		https://bioconductor.org/packages/enrichplot/
R-package: cowplot		https://CRAN.R-project.org/package=cowplot
R-package: RColorBrewer		https://CRAN.R-project.org/package=RColorBrewer
R-package: multtest		https://bioconductor.org/packages/multtest/
R-package: clusterProfiler	22455463	https://bioconductor.org/packages/clusterProfiler/
R-package: Pheatmap		https://CRAN.R-project.org/package=pheatmap
R-package: MAST	26653891	https://bioconductor.org/packages/MAST/
Experimental Models and diets
C57BL/6J mice	The Jackson Laboratory	Cat# 000664
Rodent Diet With 10kcal% Fat	ResearchDiets	Cat# D12450B
Rodent Diet With 60kcal% Fat	ResearchDiets	Cat# D12492
